# Supplementary material for: Chicken Cartilage-Derived Carbon for Efficient Xylene Removal
Source: Int J Mol Sci. 2023 Jun 29;24(13):10868. doi: 10.3390/ijms241310868 (PMC10342133; doi:10.3390/ijms241310868)
Supplement: Supplementary file 1 [file ijms-24-10868-s001.zip]

Archive with 1 entries (1 files):
- ijms-2469786-supplementary.pdf
